# Supplementary material for: PLK1 Regulates MicroRNA Biogenesis through Drosha Phosphorylation
Source: Int J Mol Sci. 2023 Sep 19;24(18):14290. doi: 10.3390/ijms241814290 (PMC10531876; doi:10.3390/ijms241814290)
Supplement: Supplementary file 1 [file ijms-24-14290-s001.zip]

Archive with 2 entries (2 files):
- PLK1 miR biogenesis paper supp figures and tables post-review 4.pdf
- Supplementary materials and methods PLK1 miRs paper final.pdf
